# Supplementary material for: The impact of pulmonary rehabilitation on sleep quality in patients with chronic obstructive pulmonary disease: A systematic review and meta-analysis
Source: PLoS One. 2025 Jun 4;20(6):e0318424. doi: 10.1371/journal.pone.0318424 (PMC12136455; doi:10.1371/journal.pone.0318424)
Supplement: S4 File — (XLSX) [file pone.0318424.s004.xlsx]

## Sheet: Sheet1
Search of MEDLINE and EMBASE 258 results						5	10	5	8	8	5			Search of Cochrane 90 results
Study ID	Reference	Potential inclusions		Comment		Duplicate	No PR	No results	No sleep	Review	No COPD			Study ID	Reference	Potential inclusions	Comment
Benzo 2022	Promoting Chronic Obstructive Pulmonary Disease Wellness through Remote Monitoring and Health Coaching A Clinical Trial. Benzo R., Hoult J., McEvoy C., Clark M., Benzo M., Johnson M., Novotny P. Annals of the American Thoracic Society. 19(11) (pp 1808-1817), 2022. Date of Publication: November 2022.	1	1	Include										Silva 2018		1	Include
Neale 2022	Sleep Quality and Self-Reported Symptoms of Anxiety and Depression Are Associated with Physical Activity in Patients with Severe COPD. Neale C.D., Christensen P.E., Dall C., Ulrik C.S., Godtfredsen N., Hansen H. International Journal of Environmental Research and Public Health. 19(24) (no pagination), 2022. Article Number: 16804. Date of Publication: December 2022.	1		Exclude, no PR			1
Spielmanns 2022	Using a smartphone application maintains physical activity following pulmonary rehabilitation in patients with COPD: A randomised controlled trial. Spielmanns M., Gloeckl R., Jarosch I., Leitl D., Schneeberger T., Boeselt T., Huber S., Kaur-Bollinger P., Ulm B., Mueller C., Bjoerklund J., Spielmanns S., Windisch W., Pekacka-Egli A.-M., Koczulla A.R. Thorax. (no pagination), 2022. Date of Publicat…	1	1	Include
Jin 2022	Pulmonary rehabilitation training for improving pulmonary function and exercise tolerance in patients with stable chronic obstructive pulmonary disease. Jin L., An W., Li Z., Jiang L., Chen C. American Journal of Translational Research. 13(7) (pp 8330-8336), 2021. Date of Publication: 2021.	1	1	Include
Yu 2022	Analysis of the Effect of Mindfulness Behavior Intervention Combined with Progressive Breathing Training on Pulmonary Function Rehabilitation in Patients with Chronic Obstructive Pulmonary Disease. Yu S., Fan H. Emergency Medicine International. 2022 (no pagination), 2022. Article Number: 1698918. Date of Publication: 2022.	1	1	Include								Search of MEDLINE and EMBASE 258 results
Benzo 2022b	HOME REHABILITATION FOR COPD: A RANDOMIZED STUDY OF REMOTE ACTIVITY MONITORING AND HEALTH COACHING. BENZO R.P., E MCEVOY C., M. CLARK M., BENZO M., M JOHNSON M., NOVOTNY P.A.U.L. Chest. Conference: CHEST 2022 Annual Meeting. Nashville United States. 162(4 Supplement) (pp A1981), 2022. Date of Publication: October 2022.	1		Duplicate		1						57 screened for potential inclusion				1
Benzo 2022c	Effect of Home-Based Rehabilitation with Health Coaching on Chronic Obstructive Pulmonary Disease Outcomes: A Randomized Study. Benzo R., Hoult J.P., Mcevoy C.E., Clark M., Benzo M.V., Johnson M.M., Novotny P. American Journal of Respiratory and Critical Care Medicine. Conference: International Conferenceof the American Thoracic Society, ATS 2022. San Francisco, CA United States. 205(1) (no pagin…	1		Duplicate		1						42 excluded because of:
Mak 2022	LONG-TERM IMPACT OF PULMONARY REHABILITATION ON SLEEP IN COPD PATIENTS AS MEASURED BY ACTIGRAPHY. Mak J., Ellstrom K., Band Mani Benedict S., Thapamagar S. Chest. Conference: CHEST 2021 Annual Meeting. Virtual, Online. 160(4 Supplement) (pp A2175), 2021. Date of Publication: October 2021.	1	1	Include								5 duplicates
Khalid 2021	Pulmonary Rehabilitation and Its Impact on Sleep Quality: A Prospective Analysis. Khalid F., Krishnan V. American Journal of Respiratory and Critical Care Medicine. Conference: American Thoracic Society International Conference, ATS 2021. Virtual. 203(9) (no pagination), 2021. Date of Publication: May 2021.	1		Exclude, no results				1				10 no PR
Wouters 2020	An update on pulmonary rehabilitation techniques for patients with chronic obstructive pulmonary disease. Wouters E.F.M., Posthuma R., Koopman M., Liu W.-Y., Sillen M.J., Hajian B., Sastry M., Spruit M., Franssen F.M. Expert Review of Respiratory Medicine. (no pagination), 2020. Date of Publication: 2020.	1		Exclude, review						1		5 no results
Burge 2020	The Impact of Pulmonary Rehabilitation on 24-Hour Movement Behavior in People With Chronic Obstructive Pulmonary Disease: New Insights From a Compositional Perspective. Burge A.T., Palarea-Albaladejo J., Holland A.E., Abramson M.J., McDonald C.F., Mahal A., Hill C.J., Lee A.L., Cox N.S., Lahham A., Moore R., Nicolson C., O'Halloran P., Gillies R., Chastin S.F.M. Journal of physical activity & hea…	1		Exclude, no sleep quality					1			9 no sleep quality
Mintoff 2020	An audit of the management of chronic obstructive pulmonary disease (COPD) patients in an outpatient setting: Looking beyond the respiratory illness. Mintoff M., Montaldo B.C., Azzopardi J. Malta Medical Journal. 32(1) (pp 27-35), 2020. Date of Publication: 2020.	1		Exclude, no PR			1					8 reviews
Souza 2020	Effects of oral melatonin associated with pulmonary rehabilitation on sleep quality and daytime sleepiness in COPD. Souza C.V., Viana S.M.N.R., Bruin V.M.S., Bruin P.F.C., Farias T.A.R., Rego O.M.V., Viana G.D.N.R. Sleep Science. Conference: Congresso Brasileiro do Sono 2019. Foz do Iguacu Brazil. 13(Supplement 1) (pp 101), 2020. Date of Publication: 2020.	1		Exclude, no PR			1					5 no COPD
Lewthwaite 2019	Use of time in chronic obstructive pulmonary disease: Longitudinal associations with symptoms and quality of life using a compositional analysis approach. Lewthwaite H., Olds T., Williams M.T., Effing T.W., Dumuid D. PLoS ONE. 14(3) (no pagination), 2019. Article Number: e0214058. Date of Publication: March 2019.	1		Exclude, no results				1				Total 16 included in analysis
Cox 2019	Pulmonary Rehabilitation does not Improve Objective Measures of Sleep Quality in People with Chronic Obstructive Pulmonary Disease. Cox N.S., Pepin V., Burge A.T., Hill C.J., Lee A.L., Bondarenko J., Moore R., Nicolson C., Lahham A., Parwanta Z., McDonald C.F., Holland A.E. COPD: Journal of Chronic Obstructive Pulmonary Disease. 16(1) (pp 25-29), 2019. Date of Publication: 2019.	1	1	Include
Thapamagar 2019	Impact of pulmonary rehabilitation on sleep in COPD patients as measured by actigraphy. Thapamagar S.B., Ellstrom K.E., Anholm J.D., Dandamudi N. American Journal of Respiratory and Critical Care Medicine. Conference: 2019 International Conference of the American Thoracic Society , ATS 2019. Dallas, TX United States. 199(9) (no pagination), 2019. Date of Publication: May 2019.	1	1	Include
Schreiber 2018	Prevalence and Predictors of Obstructive Sleep Apnea in Patients with Chronic Obstructive Pulmonary Disease Undergoing Inpatient Pulmonary Rehabilitation. Schreiber A., Cemmi F., Ambrosino N., Ceriana P., Lastoria C., Carlucci A. COPD: Journal of Chronic Obstructive Pulmonary Disease. 15(3) (pp 265-270), 2018. Date of Publication: 04 May 2018.	1		Exclude, no sleep quality					1
Schreiber 2018b	Prevalence of overlap of COPD and OSAS in a Pulmonary Rehabilitation Centre. Schreiber A.F., Cemmi F., Lastoria C., Ceriana P., Balestrino A., Carlucci A. European Respiratory Journal. Conference: European Respiratory Society International Congress, ERS 2018. Paris France. 52(Supplement 62) (no pagination), 2018. Date of Publication: September 2018.	1		Exclude, no sleep quality					1
Roberts 2018	Effects of pulmonary rehabilitation on sleep quality in patients with chronic obstructive pulmonary disease (COPD). Roberts M., Cho J., Wheatley J.R. American Journal of Respiratory and Critical Care Medicine. Conference: American Thoracic Society International Conference, ATS 2018. San Diego, CA United States. 197(MeetingAbstracts) (no pagination), 2018. Date of Publication: 2018.	1	1	Include
Cox 2018	Pulmonary rehabilitation does not improve objective measures of sleep quality in people with chronic obstructive pulmonary disease. Cox N.S., Pepin V., Burge A., Mahal A., Hill C.J., Lee A., Moore R., Nicolson C., O'Halloran P., Lahham A., Gillies R., McDonald C.F., Holland A.E. American Journal of Respiratory and Critical Care Medicine. Conference: American Thoracic Society International Confere…	1		Duplicate		1
Hunt 2018	Participation in pulmonary rehabilitation did not significantly alter time use patterns in people with COPD. Hunt T., Williams M., Olds T., Dumuid D. Respirology. Conference: Australia and New Zealand Society of Respiratory Science and the Thoracic Society of Australia and New Zealand Annual Scientific Meeting , ANZSRS/TSANZ 2018. Adelaide, SA Australia. 23(Supplement 1) (pp 117), 2018. Date of P…	1		Exclude, no sleep quality					1
Nguyen 2017	Differential Pulmonary Rehabilitation Outcomes in Patients with and Without COPD: ROLE of GENDER. Nguyen L.-P., Beck E., Cayetano K., Li C.-S., Hardin K. Journal of Cardiopulmonary Rehabilitation and Prevention. 37(5) (pp 350-355), 2017. Date of Publication: 01 Sep 2017.	1		Exclude, no PR			1
Nobeschi 2017	Evaluation of sleep quality and daily sleepiness in patients with chronic obstructive pulmonary disease in pulmonary rehabilitation. Nobeschi L., Squassoni S., Cordoni P., Raimundo R., Fiss E. European Respiratory Journal. Conference: European Respiratory Society International Congress, ERS 2017. Milan Italy. 50(Supplement 61) (no pagination), 2017. Date of Publication: September 2017.	1	1	Include
Oliveira 2017	Effectiveness of home based pulmonary rehabilitation for COPD patients with OSA: Overlap syndrome. Oliveira J., Silva A., Brunetti A., Perez E., Urbano J., Insalaco G., Oliveira L.V., Sampaio L. European Respiratory Journal. Conference: European Respiratory Society International Congress, ERS 2017. Milan Italy. 50(Supplement 61) (no pagination), 2017. Date of Publication: September 2017.	1		Exclude, no sleep quality					1
Soler 2017	Age, gender, neck circumference, and Epworth sleepiness scale do not predict obstructive sleep apnea (OSA) in moderate to severe chronic obstructive pulmonary disease (COPD): The challenge to predict OSA in advanced COPD. Soler X., Liao S.-Y., Marin J.M., Lorenzi-Filho G., Jen R., DeYoung P., Owens R.L., Ries A.L., Malhotra A. PLoS ONE. 12(5) (no pagination), 2017. Article Number: e0177289. Date …	1		Exclude, no sleep quality					1
Tappan 2016	A feasibility pilot study of promis measures in people with copd participating in pulmonary rehabilitation. Tappan R., Kalhan R., Yount S. Cardiopulmonary Physical Therapy Journal. Conference: Combined Sections Meeting of the American Physical Therapy Association, CSM 2016. Anaheim, CA United States. 27(1) (pp 36), 2016. Date of Publication: January 2016.	1		Exclude, no results				1
Oliveira 2016	Sleep disorders breathing in COPD patients after pulmonary rehabilitation. Oliveira J.C., Perez E.A., Insalaco G., Oliveira L.V.F. Journal of Sleep Research. Conference: 23rd Congress of the European Sleep Research Society, ESRS 2016. Bologna Italy. 25(Supplement 1) (pp 270), 2016. Date of Publication: September 2016.	1		Exclude, duplicate		1
Lewthwaite 2016	Limited recommendations within copd clinical practice guidelines concerning optimising physical activity, sedentary behaviour and sleep: A systematic review. Lewthwaite H., Effing T., Olds T., Williams M. Respirology. Conference: 2016 Annual Scientific Meetings of the Thoracic Society of Australia and New Zealand and the Australian and New Zealand Society of Respiratory Science, TSANZSRS 2016. Pe…	1		Exclude, review						1
Roberts 2016	Sleep quality in patients with chronic obstructive pulmonary disease referred for pulmonary rehabilitation. Roberts M., Cho J., Wheatley J. Respirology. Conference: 2016 Annual Scientific Meetings of the Thoracic Society of Australia and New Zealand and the Australian and New Zealand Society of Respiratory Science, TSANZSRS 2016. Perth, WA Australia. Conference Publication: (var.pagings). 21(SUPP…	1		Exclude, duplicate		1
Soler 2015	High prevalence of obstructive sleep apnea in patients with moderate to severe chronic obstructive pulmonary disease. Soler X., Gaio E., Powell F.L., Ramsdell J.W., Loredo J.S., Malhotra A., Ries A.L. Annals of the American Thoracic Society. 12(8) (pp 1219-1225), 2015. Date of Publication: 01 Aug 2015.	1		Exclude, no results				1
Safka 2015	Non-pharmacological management of chronic obstructive pulmonary disease. Safka K.A., Andrew McIvor R. Ulster Medical Journal. 84(1) (pp 13-21), 2015. Date of Publication: 01 Jan 2015.	1		Exclude, review						1
Liao 2015	Predictors of obstructive sleep apnea in patients with chronic obstructive pulmonary disease. Liao S.-Y., Gaio E., Loredo J.S., Ries A.L., Malhotra A., Soler X. American Journal of Respiratory and Critical Care Medicine. Conference: American Thoracic Society International Conference, ATS 2015. Denver, CO United States. Conference Publication: (var.pagings). 191(MeetingAbstracts) (no pagination), …	1		Exclude, no sleep quality					1
Kittah 2015	The effect of pulmonary rehabilitation on objective sleep measurements in patients with COPD. Kittah J.K., Roberts S., Haggerty M., Weir I. American Journal of Respiratory and Critical Care Medicine. Conference: American Thoracic Society International Conference, ATS 2015. Denver, CO United States. Conference Publication: (var.pagings). 191(MeetingAbstracts) (no pagination), 2015. Date of Publica…	1	1	Include
Nguyen 2015	A comparison between COPD and non-COPD patients and pulmonary rehabilitation outcomes. Does gender matter?. Nguyen L.-P., Beck E., Cayetano K., Li C.S., Hardin K. American Journal of Respiratory and Critical Care Medicine. Conference: American Thoracic Society International Conference, ATS 2015. Denver, CO United States. Conference Publication: (var.pagings). 191(MeetingAbstracts) (no pagination)…	1		Exclude, not COPD							1
Windt 2015	Pulmonary rehabilitation for obstructive sleep apnea patients. Windt M.R., Rice C., Regan S., Chase R. American Journal of Respiratory and Critical Care Medicine. Conference: American Thoracic Society International Conference, ATS 2015. Denver, CO United States. Conference Publication: (var.pagings). 191(MeetingAbstracts) (no pagination), 2015. Date of Publication: 2015.	1		Exclude, not COPD							1
Lan 2014	Pulmonary rehabilitation improves subjective sleep quality in COPD. Lan C.-C., Huang H.-C., Yang M.-C., Lee C.-H., Huang C.-Y., Wu Y.-K. Respiratory Care. 59(10) (pp 1569-1576), 2014. Date of Publication: October 2014.	1	1	Include
McDonnell 2014	Pulmonary rehabilitation and sleep quality: A before and after controlled study of patients with chronic obstructive pulmonary disease. McDonnell L.M., Hogg L., McDonnell L., White P. npj Primary Care Respiratory Medicine. 24 (no pagination), 2014. Article Number: 14028. Date of Publication: 10 Jul 2014.	1	1	Include
Soler 2014	High prevalence of obstructive sleep apnea in patients with moderate to severe COPD. Soler X., Gaio E., DeYoung P., Elliott A.R., Limberg T., Villa A., Baylon M., Sison-Tojino R., Mohney A., Smales E., Loredo J.S., Ramsdell J.W., Malhotra A., Ries A.L. American Journal of Respiratory and Critical Care Medicine. Conference: American Thoracic Society International Conference, ATS 2014. San Diego, C…	1		Exclude, no PR			1
Croitoru 2014	[Evidences related to pulmonary rehabilitation in the respiratory pathology]. Evidente legate de reabilitarea pulmonara in patologia respiratorie <Evidente legate de reabilitarea pulmonara in patologia respiratorie.> Croitoru A., Bogdan M.A. Pneumologia (Bucharest, Romania). 63(2) (pp 88-90, 92-95), 2014. Date of Publication: 2014 Apr-Jun.	1		Exclude, review						1
Soler 2013	Pulmonary rehabilitation improves sleep quality in chronic lung disease. Soler X., Diaz-Piedra C., Ries A.L. COPD: Journal of Chronic Obstructive Pulmonary Disease. 10(2) (pp 156-163), 2013. Date of Publication: April 2013.	1	1	Include
Spruit 2013	An official American thoracic society/European respiratory society statement: Key concepts and advances in pulmonary rehabilitation. Spruit M.A., Singh S.J., Garvey C., Zu Wallack R., Nici L., Rochester C., Hill K., Holland A.E., Lareau S.C., Man W.D.-C., Pitta F., Sewell L., Raskin J., Bourbeau J., Crouch R., Franssen F.M.E., Casaburi R., Vercoulen J.H., Vogiatzis I., Gosselink R., Clini E.M., E…	1		Exclude, no results				1
Shah 2013	Pulmonary rehabilitation improves sleep efficiency in patients with chronic obstructive pulmonary disease. Shah H., Ellstrom K., Fargo R., Dandamudi N. American Journal of Respiratory and Critical Care Medicine. Conference: American Thoracic Society International Conference, ATS 2013. Philadelphia, PA United States. Conference Publication: (var.pagings). 187(MeetingAbstracts) (no pagination), 201…	1	1	Include
Srinivasan 2012	Chronic obstructive pulmonary disease: A review of nonpharmacologic therapies. Srinivasan M., Shafazand S. Journal of Clinical Outcomes Management. 19(4) (pp 167-177), 2012. Date of Publication: April 2012.	1		Exclude, review						1
Cafarella 2012	Treatments for anxiety and depression in patients with chronic obstructive pulmonary disease: A literature review. Cafarella P.A., Effing T.W., Usmani Z.-A., Frith P.A. Respirology. 17(4) (pp 627-638), 2012. Date of Publication: May 2012.	1		Exclude, not PR			1
Prefontaine 2012	Nocturnal oxygen desaturation in patients with COPD: The impact on cognitive function, quality of life, fatigue and depression?. Prefontaine D., Scott A.S., Dajczman E., Baltzan M., Wolkove N. American Journal of Respiratory and Critical Care Medicine. Conference: American Thoracic Society International Conference, ATS 2012. San Francisco, CA United States. Conference Publication: (var.pagings). …	1		Exclude, not PR			1
Soler 2011	The impact of pulmonary rehabilitation on sleep quality in chronic lung disease. Soler X., Lui A., Larsen C., Diaz-Piedra C., Limberg T., Nunn A., Correa M., Ries A. American Journal of Respiratory and Critical Care Medicine. Conference: American Thoracic Society International Conference, ATS 2011. Denver, CO United States. Conference Publication: (var.pagings). 183(1 MeetingAbstracts) (no pagina…	1		Exclude, not COPD							1
Diaz-Piedra 2011	The relationship of sleep quality and quality of life in chronic lung disease. Diaz-Piedra C., Soler X., Lui A., Larsen C., Limberg T., Nunn A., Correa M., Ries A. American Journal of Respiratory and Critical Care Medicine. Conference: American Thoracic Society International Conference, ATS 2011. Denver, CO United States. Conference Publication: (var.pagings). 183(1 MeetingAbstracts) (no paginati…	1		Exclude, not COPD							1
Pirraglia 2011	Association of change in depression and anxiety symptoms with functional outcomes in pulmonary rehabilitation patients. Pirraglia P.A., Casserly B., Velasco R., Borgia M.L., Nici L. Journal of Psychosomatic Research. 71(1) (pp 45-49), 2011. Date of Publication: July 2011.	1		Exclude, no sleep quality					1
Wong 2010	Fatigue in patients with COPD participating in a pulmonary rehabilitation program. Wong C.J., Goodridge D., Marciniuk D.D., Rennie D. International journal of chronic obstructive pulmonary disease. 5 (pp 319-326), 2010. Date of Publication: 2010.	1		Exclude, no PR			1
Mohsenin 2007	Sleep in Chronic Obstructive Pulmonary Disease. Mohsenin V. Sleep Medicine Clinics. 2(1) (pp 1-8), 2007. Date of Publication: March 2007.	1		Exclude, review						1
Urbano 2006	Chronic obstructive pulmonary disease and sleep: The interaction. Urbano F., Mohsenin V. Panminerva Medica. 48(4) (pp 223-230), 2006. Date of Publication: December 2006.	1		Exclude, review						1
Alba 2006	Cardiopulmonary rehabilitation and cancer rehabilitation. 2. Pulmonary rehabilitation review. Alba A.S., Kim H., Whiteson J.H., Bartels M.N. Archives of Physical Medicine and Rehabilitation. 87(3 SUPPL.) (pp 57-64), 2006. Date of Publication: March 2006.	1		Exclude, review						1
Krachman 2005	Effects of lung volume reduction surgery on sleep quality and nocturnal gas exchange in patients with severe emphysema. Krachman S.L., Chatila W., Martin U.J., Nugent T., Crocetti J., Gaughan J., Criner G.J. Chest. 128(5) (pp 3221-3228), 2005. Date of Publication: November 2005.	1		Exclude, no PR			1
Piszko 2002	Oxygen saturation at rest, on exercise and during sleep in patients with COPD underogoing pulmonary rehabilitation program. Two years, prospective, controlled study. Kontrolowane badanie przezskorne wysycenia tlenem krwi tetniczej w czasie dnia, w nocy oraz w czasie wysilku u rehabilitowanych chorych na pochp <Kontrolowane badanie przezskorne wysycenia tlenem krwi tetniczej w czasie dnia, w nocy …	1		Exclude, no sleep quality					1
Grosbois 1996	Effects of pulmonary rehabilitation in chronic obstructive pulmonary disease out patients on exercise tolerance and quality of life. EFFETS DE LA REHABILITATION RESPIRATOIRE EN AMBULATOIRE SUR LA TOLERANCE A L'EFFORT ET LA QUALITE DE VIE DES PATIENTS ATTEINTS DE BRONCHOPNEUMOPATHIE CHRONIQUE OBSTRUCTIVE <EFFETS DE LA REHABILITATION RESPIRATOIRE EN AMBULATOIRE SUR LA TOLERANCE A L'EFFORT ET LA QUA…	1	1	Include
Hodgkin 1982	Exercise in the pulmonary patient. Hodgkin J.E. Respiratory Care. 27(6) (pp 671-673), 1982. Date of Publication: 1982.	1		Exclude, no COPD							1
Boing 2014	[Sleep disorders in asthma and chronic obstructive pulmonary disease (COPD)]. [Review] [German] Bedeutung von Schlafstorungen, deren Abklarung und Behandlung bei Asthma und COPD. <Bedeutung von Schlafstorungen, deren Abklarung und Behandlung bei Asthma und COPD.> Boing S, Randerath WJ Therapeutische Umschau. 71(5):301-8, 2014 May.	1		Exclude, no PR			1
		57	15			5	10	5	9	8	5	42
												57
