# Supplementary material for: The impact of pulmonary rehabilitation on sleep quality in patients with chronic obstructive pulmonary disease: A systematic review and meta-analysis
Source: PLoS One. 2025 Jun 4;20(6):e0318424. doi: 10.1371/journal.pone.0318424 (PMC12136455; doi:10.1371/journal.pone.0318424)
Supplement: S5 File — (XLSX) [file pone.0318424.s005.xlsx]

## Sheet: Sheet1
Column to read															This column in red is for text for the manuscript/dissertation
The way you do analysis is to copy the results from tables and paste them in excel. You then take elements and do analyses on excel.
Then I do calculations with 1 and 0 and use functions like SUM and AVERAGE.
	Study ID	Study design; Country; Year	Any	RCT	Prospective	Retrospective	No. of patients (PR, control)	All	PR only	Mean age		% Male		Participant inclusion criteria
	Benzo 2022	RCT; United States; recruitment started in 2019.	1	1			375 (188 PR, 187 control)	375	188	69	1	0.435	43.5	Patients with a clinical diagnosis of COPD confirmed by records, age 40 years or older, a history of a minimum of 10 pack-years of smoking, and the ability to communicate English who were randomized to remote patient monitoring with health coaching or usual care.
	Cox 2019	Post-hoc analysis of RCT; Australia; 2011 to 2015.	1	1			48 (all PR)	48	48	70	1	0.438	43.8	Patients had a diagnosis of COPD, a smoking history ≥10 pack years, no respiratory exacerbations within the previous four weeks, and absence of comorbidities that preclude exercise training.
	Grosbois 1996	Prospective cohort study; France; 1990 to 1995.	1		1		88 (all PR)	88	88	62.1	1	0.875	87.5	Patients had a diagnosis of COPD, respiratory and cardiac stability with no cardiovascular contraindications and no respiratory difficulties or no restrictions to daily activities.
	Jin 2021	Randomized clinical trial; China; 2019 to 2020.	1	1			90 (30 PR 3x weekly, 30 PR 5x weekly, 30 control)	90	60	45.9	1	0.544	54.4	Patients aged 35 to 75 years were diagnosed with COPD, were able to be discharged under stable conditions, and cooperated well with this study.
	Kittah 2015	Prospective cohort study; United States; 2012 to 2014.	1		1		17 (all PR)	17	17	-		-		Patients with COPD referred for pulmonary rehabilitation.
	Lan 2014	Prospective cohort study; Taiwan; 2011 to 2012.	1		1		34 (all PR)	34	34	70.2	1	0.824	82.4	Patients had a diagnosis of COPD based on the GOLD guidelines and had stability with no exacerbations or worsening of respiratory symptoms, no increased use of rescue medication, no unscheduled visits for at least 3 months, and the ability to mobilize independently.
	Mak 2022	Retrospective cohort study; United States; 2013 to 2020.	1			1	98 (all PR)	98	98	72	1	1	100	Patients who were veterans with COPD who completed pulmonary rehabilitation.
	McDonnell 2014	Prospective cohort study; England; 2011 to 2012.	1		1		52 (28 PR, 24 control)	52	28	70.4	1	0.461	46.1	Patients had a diagnosis of COPD based on spirometry.
	Nobeschi 2017	Prospective cohort study; Brazil; Unclear.	1		1		18 (all PR)	18	18	-		-		Patients with moderate COPD who did not undergo treatment for sleep disorder and who quit smoking.
	Roberts 2018	Retrospective cohort study; Australia; 2012 to 2017.	1			1	329 (all PR)	329	329	69.5	1	0.52	52	Patients with COPD who completed pulmonary rehabilitation.
	Shah 2013	Prospective cohort study; United States; Unclear.	1		1		10 (all PR)	10	19	-		-		Patients with COPD who underwent pulmonary rehabilitation.
	Silva 2018	Prospective cohort study; Brazil; Unclear.	1		1		33 (12 elastic band, 11 elastic tube, 10 weight training)	33	33	68.6	1	0.606	60.6	Patients had a diagnosis of COPD.
	Soler 2013	Prospective cohort study; United States; 2008.	1		1		64 (all PR)	64	64	68	1	0.484	48.4	Patients were adults aged 18 years or older with a diagnosis of chronic lung disease confirmed by medical history, physical examination, and pulmonary function tests, and clinically stable with no recent acute respiratory exacerbation, symptoms, and no other medical conditions that would interfere with full participation in the program.
	Spielmanns 2022	Randomized clinical trial; Germany; 2019 to 2021.	1	1			67 (33 PR, 34 control)	67	33	64.3	1	0.507	50.7	Patients had a diagnosis of COPD with GOLD stage II to IV.
	Thapamagar 2021	Retrospective cohort study; United States; 2012 to 2018.	1			1	69 (all PR)	69	69	69	1	0.97	97	Patients were Veterans aged 18 years or older with a diagnosis of COPD.
	Yu 2022	Randomized clinical trial; China; 2020 to 2021.	1	1			86 (43 PR, 43 control)	86	43	66.9	1	0.663	66.3	Patients with a diagnosis of COPD with GOLD stage I to III who together with their families gave informed consent and were in a stable condition with treatment and had the ability think and communicate.
			16	5	8	3		1478	1169	66.6077	13		64.0538		There were a total of 16 studies included in this review as described in Table 1. There were 5 randomized controlled trials, 8 prospective cohort studies and 3 retrospective cohort studies. Among these studies, there were a total of 1478 patients of which 1169 took part in PR. The average age across 13 studies that reported mean age was 66.6 years and the proportion of male patients was 64.1%.
You will need to narratively describe the different PR in Table 2 and the variation in ways of assessing sleep quality. I will focus on the analysis here. I look at the table and pull the results using copy and paste in column J for analysis or description
You will see from my analysis that there is 3 types of results: 1 narrative which you describe with text and cannot pool and 1 is on sleep efficiency (4 studies) and last 1 on change in PSQI (8 studies).	Study ID	Definition of pulmonary rehabilitation	Definition of sleep quality	Follow up and result	Predictors of sleep outcome	Concordance to pulmonary rehabilitation			Useful results		Useful results					Analysis of sleep efficiency			Analysis of PSQI					Analysis of PSQI	mean	LL	UL	id	mean	sd	n
	Benzo 2022	12-week program with weekly health coaching calls, a remote monitoring system with activity monitor and oximeter and computer tablet for daily steps and self-reported symptoms. Individuals were asked to complete 3 exercise practices daily, 6 days a week with 2 walks of at least 6 minutes and upper extremity simple yoga for at least 12 minutes.	PSQI.	PSQI: Intervention group: Baseline 9.39±3.58, at 3 months 8.48±3.26, change in score -0.72 95%CI -1.09 to -0.34.	-	45 patients randomized to the pulmonary rehabilitation did not complete: 17 did not complete measure, 11 no baseline measure, 12 refuse to participate, 2 lost contact, 3 disease progression.			Benzo 2022	Difference mean change PSQI: -0.75 95%CI -1.28 to -0.21, p=0.0068	Benzo 2022	Difference mean change PSQI: -0.75 95%CI -1.28 to -0.21, p=0.0068							Benzo 2022	Change in PSQI: -0.75 95%CI -1.28 to -0.21, p=0.0068				Benzo 2022	-0.75	-1.28	-0.21	Benzo 2022	-0.75	5.28583	375
				Usual care: Baseline 9.33±3.52, at 3 months 9.13±3.61, change in score 0.03 95%CI -0.36 to 0.42.					Cox 2019	Change and effect size of outcomes: sleep onset latency -2.2 95%CI -15 to 5 effective size 0.1 p=0.2, wake after sleep onset -3 95%CI -21 to 16 effective size 0.04 p=0.7, total sleep time 8 95%CI -13 to 44 effective size 0.2 p=0.07, sleep efficiency 1% 95%CI -3% to 6% effect size 0.1 p=0.2, number of awakenings 0 95%CI -1 to 2 effective size 0.08 p=0.4. No difference in any outcome for completers…	Cox 2019	Change in sleep efficiency 1% 95%CI -3% to 6% effect size 0.1 p=0.2		Change in sleep efficiency 1% 95%CI -3% to 6% effect size 0.1 p=0.2		Cox 2019	Change in sleep efficiency 1% 95%CI -3% to 6% effect size 0.1 p=0.2							Jin 2021a	-4.75	-6.22	-3.28	Jin 2021a	-4.75	4.10792	30
				Difference mean change: -0.75 95%CI -1.28 to -0.21, p=0.0068					Grosbois 1996	Before and after PR sleep: 4.7±3.1 vs 5.7±2.4 p<0.001.		Narrative synthesis							Jin 2021	Change in PSQI in observation group 3x -4.75 95%CI -6.22 to -3.28				Jin 2021b	-6.27	-7.42	-5.12	Jin 2021b	-6.27	3.21368	30
	Cox 2019	Home vs centre-based PR. Centre-based PR was 8-week, twice-weekly outpatient group supervision programme, including individually prescribed exercise training and self-management education, which will include 30 minutes of aerobic exercise, upper and lower body strength training, functional tasks, and free weight training. Home-based PR had exercise for 8 weeks, five times a week for 30 minutes ea…	Sleep onset latency, wake after sleep onset, total sleep time, sleep efficiency and number of awakenings based on accelerometer positional data from SenseWear Armband.	Change and effect size of outcomes: sleep onset latency -2.2 95%CI -15 to 5 effective size 0.1 p=0.2, wake after sleep onset -3 95%CI -21 to 16 effective size 0.04 p=0.7, total sleep time 8 95%CI -13 to 44 effective size 0.2 p=0.07, sleep efficiency 1 95%CI -3 to 6 effect size 0.1 p=0.2, number of awakenings 0 95%CI -1 to 2 effective size 0.08 p=0.4. No difference in any outcome for completers an…	-	7 out of 48 did not complete PR.			Jin 2021	PSQI before and 6 months after intervention for: control group 16.49±2.99 vs 14.33±3.02 p<0.05, observation group 3x 16.84±3.03 vs 12.09±2.66 p<0.05, observation group 5x 16.38±2.37 vs 10.11±2.05 p<0.05.									Jin 2021	Change in PSQI for observation group 5x -6.27 95%CI -7.42 to -5.12				Lan 2014	-1.59	-3.59	0.41	Lan 2014	-1.59	5.94995	34
	Grosbois 1996	PR with 6 patients supervised by 2 physiotherapists and a pulmonologist for 7 weeks, with 3 2-hour sessions a week. Each session begins with a 30-minute health education programme, traditional respiratory physiotherapy techniques and retraining on a bike. Patients are continuously monitored using the Nellcor N200 pulse oximeter.	Visual analogue scale for sleep.	Before and after PR sleep: 4.7±3.1 vs 5.7±2.4 p<0.001.	-	-			Kittah 2015	After PR, there was no statistically significant improvements in sleep efficiency (p=0.35), sleep onset latency (p=0.23), wake after sleep onset (p=0.51), and total sleep time (p=0.46) as measured by wrist actigraphy or PSQI (p=0.43).		Narrative synthesis												Mak 2021	-1.3	-3.1	0.5	Mak 2021	-1.3	9.09137	98
	Jin 2021	6-months PR for 3 or 5 times a week with pursed-lip breathing, abdominal breathing and abdominal resistance training for 15-20 min/day.	PSQI.	PSQI before and 6 months after intervention for: control group 16.49±2.99 vs 14.33±3.02 p<0.05, observation group 3x 16.84±3.03 vs 12.09±2.66 p<0.05, observation group 5x 16.38±2.37 vs 10.11±2.05 p<0.05. After 6 months all groups reduced but most for observation group 5x.	-	Not reported.			Lan 2014	After PR, the mean PSQI decreased from 9.41±4.33 to 7.82±3.90, p<0.001. In the PSQI, sleep duration, sleep disturbance, and daytime dysfunction showed significant improvement after PR. Before PR, 85.3% had poor quality sleep (PSQI >5) and this decreased to 64.7% after PR.									Lan 2014	Change in PSQI -1.59 95%CI -3.59 to 0.41				McDonnell 2014	0.79	-0.35	1.93	McDonnell 2014	0.79	3.07771	28
	Kittah 2015	9 weeks of PR.	PSQI and Epworth Sleepiness Scale score with actigraphy.	After PR, there was no statistically significant improvements in sleep efficiency (p=0.35), sleep onset latency (p=0.23), wake after sleep onset (p=0.51), and total sleep time (p=0.46) as measured by wrist actigraphy or PSQI (p=0.43).	-	9 out of 26 did not complete PR or were excluded.			Mak 2021	PSQI did not improve significantly after 12 months post-PR (mean change, -1.3, 95%CI -3.1 to 0.5, p=0.14).									Mak 2021	Change in PSQI -1.3 95%CI -3.1 to 0.5				Roberts 2018	-0.95	-0.61	-1.29	Roberts 2018	-0.95	3.14645	329
	Lan 2014	12-week hospital based out-patient PR with 2 sessions/week. Each session had formal education and exercise training for ~40 min monitored by rehabilitation therapist.	Chinese version of PSQI with score of >5 indicates poor quality of sleep.	After PR, the mean PSQI decreased from 9.41±4.33 to 7.82±3.90, p<0.001. In the PSQI, sleep duration, sleep disturbance, and daytime dysfunction showed significant improvement after PR. Before PR, 85.3% had poor quality sleep (PSQI >5) and this decreased to 64.7% after PR.	-	Not reported.			McDonnell 2014	Observation vs control group difference pre- and post-PR: observation 0.79 95%CI -0.35 to 1.93 p=0.170, control 0.71 95%CI -0.56 to 1.98, p=0.261.									McDonnell 2014	Change in PSQI: 0.79 95%CI -0.35 to 1.93				Thapamagar 2021	0.57	-0.05	1.2	Thapamagar 2021	0.57	2.6488	69
	Mak 2021	8-week structured PR with 12 months of unstructured exercise programme.	PSQI and total time in bed, total sleep time, sleep onset latency, sleep efficiency, wakefulness after sleep onset, and total nocturnal awakenings.	Objective sleep variables from actigraphy worsened for total time in bed and total sleep time or did not improve for sleep onset latency, sleep efficiency, and wakefulness after sleep onset. PSQI did not improve significantly after 12 months post-PR (mean change, -1.3, 95%CI -3.1 to 0.5, p=0.14).	-	16 completed 12-month post-PR assessment out of 98 participants enrolled in PR.			Nobeschi 2017	Baseline sleep quality good 33.3%, poor 44.4%, sleep disturbance 22.3%. Post-PR sleep quality good 55.6%, poor 27.7%, sleep disturbance 16.7%. Significant improvement in sleep efficiency and latency after PR. Daytime sleepiness 72.2%, no difference pre- and post-PR (p>0.05).		Narrative synthesis
	McDonnell 2014	8-week community PR programme with at least 1 session a week.	PSQI.	Observation vs control group difference pre- and post-PR: observation 0.79 95%CI -0.35 to 1.93 p=0.170, control 0.71 95%CI -0.56 to 1.98, p=0.261.	Correlation with PSQI: COPD assessment test 0.523 p<0.01, Hospital Anxiety and Depression Scale-anxiety score 0.461 p<0.01, Hospital Anxiety and Depression Scale depression score 0.410, p<0.01, incremental shuttle walk test -0.161 p>0.05.	Never started or dropped out of PR 23 out of 61. Total drop-out or excluded 33.			Roberts 2018	Poor quality sleep (PSQI>5) 219/329. Mean PSQI decreased by 0.95±3.14 units (p<0.0001) and Epworth Sleepiness Scale decreased by 0.63±4.07 units (p=0.005). Responders following PR: 88/219 patients									Roberts 2018	Change in PSQI -0.95 95%CI -0.61 to -1.29
	Nobeschi 2017	PR for 8 weeks but not described in detail.	Sleep quality based on PSQI and Epworth scale.	Baseline sleep quality good 33.3%, poor 44.4%, sleep disturbance 22.3%. Post-PR sleep quality good 55.6%, poor 27.7%, sleep disturbance 16.7%. Significant improvement in sleep efficiency and latency after PR. Daytime sleepiness 72.2%, no difference pre- and post-PR (p>0.05).	-	Not reported.			Shah 2013	Completed PR had significant improvement in sleep efficiency from 64±16% to 81±6% (p<0.05). WASO time also improved from 112±44 minutes to 45±24 minutes (p<0.05). There was a trend towards improvement in total sleep time from 304±104 minutes to 379±83 minutes, though not statistically significant (p=0.06). The number of awakenings and sleep onset latency were not different.		Change in sleep efficiency 17.00% 95%CI 5.65% to 28.35%				Shah 2013	Change in sleep efficiency 17.00% 95%CI 5.65% to 28.35%							Analysis of sleep efficiency				id	mean	sd	n
	Roberts 2018	PR was not described.	PSQI with poor quality of sleep defined by PSQI>5 and Epworth Sleepiness Scale. Responders had poor sleep quality at baseline and improved their PSQI by ≥3 units following PR.	Poor quality sleep (PSQI>5) 219/329. Mean PSQI decreased by 0.95±3.14 units (p<0.0001) and Epworth Sleepiness Scale decreased by 0.63±4.07 units (p=0.005). Responders following PR: 88/219 patients	-	Not reported.			Silva 2018	Change post-PR follow up: elastic band training 1.08±1.20, elastic tube training 0.18±3.28, conventional training 2.00±1.83. Effect size for group 0.02 p=0.72, group x time 0.08 p=0.32, time 0.001 p=0.93.		Narrative synthesis												Cox 2019	1	-3	6	Cox 2019	1	15.9066	48
	Shah 2013	PR was not described.	Sleep efficiency, wake after sleep onset, total sleep time, number of awakening events, sleep onset latency.	Completed PR had significant improvement in sleep efficiency from 64±16% to 81±6% (p<0.05). WASO time also improved from 112±44 minutes to 45±24 minutes (p<0.05). There was a trend towards improvement in total sleep time from 304±104 minutes to 379±83 minutes, though not statistically significant (p=0.06). The number of awakenings and sleep onset latency were not different.	-	2 patients were excluded because they were ill at post-PR actigraphy.			Spielmanns 2022	Sleep efficiency at 6 months: intervention vs control 91.95±2.28% vs 90.75±2.93%, p=0.12, effect size 0.465 95%CI -0.120 to 1.046.		Change in sleep efficiency 0.465% 95%CI -0.120% to 1.046%				Spielmanns 2022	Change in sleep efficiency 0.465% 95%CI -0.120% to 1.046%							Shah 2013	17	5.65	28.35	Shah 2013	17	18.3122	10
	Silva 2018	Elastic band training, elastic tube training and training with conventional weight machines for 3 months.	Sleep disturbances based on Mini-sleep questionnaire.	Change post-PR follow up: elastic band training 1.08±1.20, elastic tube training 0.18±3.28, conventional training 2.00±1.83. Effect size for group 0.02 p=0.72, group x time 0.08 p=0.32, time 0.001 p=0.93.	-	Not reported.			Thapamagar 2021	PSQI mean difference: Full cohort 0.57 95%CI -0.05 to 1.2, p=0.07		Sleep efficiency (%): pre-80.6 95%CI 73.0-84.9, post- 79.5 95%CI 72.5-85.9, p=0.32				Thapamagar 2021	Change in sleep efficiency -1.1 95%CI -10.14 to 7.93		Thapamagar 2021	Change in PSQI 0.57 95%CI -0.05 to 1.2				Spielmanns 2022	0.465	-0.12	1.046	Spielmanns 2022	0.465	2.43472	67
	Soler 2013	16 sessions over 8 weeks with individual and group education, physical and respiratory care instruction, psychosocial support and exercise training. There were psychologist led psychosocial support and exercise programme with lower and upper extremity endurance, strength and flexibility training.	PSQI global and indices subjective sleep quality, sleep latency, sleep duration, sleep efficiency, sleep disturbances, use of sleep medications and daytime dysfunction.	Pre- vs post- PR for obstructive airway disease: PSQI global 6.6±3.9 vs 5.5±3.6 p<0.05, subjective sleep quality 0.7±0.7 vs 0.6±0.7 p>0.05, sleep latency 0.9±1.0 vs 0.8±0.9, p>0.05, sleep duration 0.9±1.0 vs 0.9±1.1 p>0.05, sleep efficiency 0.8±1.1 vs 0.7±1.0, p>0.05, sleep disturbance 1.4±0.6 vs 1.1±0.5 p<0.01, use of sleep medication 0.8±1.2 vs 0.6±1.1 p>0.05, daytime dysfunction 0.9±0.7 vs 0.7…	-	Not reported.			Yu 2022	After the 12-week intervention, the quality of life score for sleep in the study group was lower in the control group (p<0.05).		Narrative synthesis												Thapamagar 2021	-1.1	-10.14	7.93	Thapamagar 2021	-1.1	38.291	69
	Spielmanns 2022	Physical exercise training session via the Kaia COPD app which has an exercise training programme, breathing exercises and education programme. There were various daily whole-body exercises of 15-20 minutes.	Duration of sleep and sleep efficiency based on activity tracker POLAR A370 watch.	Duration of sleep at baseline: intervention 7.61±1.36 vs control 7.73±1.08, p=0.703.	-	5 out of 67 withdrew informed consent.
				Duration of sleep at 6 months: intervention 7.60±1.31 vs control 7.13±1.69, p=0.294, effect size 0.311 95%CI -0.269 to 0.888.								Confidence Interval Calculator for Roberts 2018
				Sleep efficiency at baseline: intervention vs control 91.71±3.20% vs 90.84±3.33%, p=0.321.								MedCalc's Comparison of means calculator to determine mean difference results for Jin 2021 and Lan 2014 and Shah 2013 and Thapamagar 2021
				Sleep efficiency at 6 months: intervention vs control 91.95±2.28% vs 90.75±2.93%, p=0.12, effect size 0.465 95%CI -0.120 to 1.046.
	Thapamagar 2021	Exercise training, extensive self-management educational program for 3 days as week for 8 weeks with 30-60 minutes of education, 2-2.5 hours of exercise and the use of Actiwatch 2 for 24 hours a day monitoring before and after programme.	PSQI and a global score of ≥5 was “poor” quality sleepers. Epworth sleepiness scale. Sleep efficiency, wakefulness after sleep onset and number of nightly awakening events based on actigraphy.	PSQI mean difference: Full cohort 0.57 95%CI -0.05 to 1.2, p=0.07, normal sleep before (n=9) -0.44 95%CI -2.3 to 1.4, p=0.059, poor sleep (n=52) 0.79 95%CI 0.07 to 1.4, p=0.03.	-	7 out of 90 patients dropped out of pulmonary rehabilitation programme.						SD= √Nx (Upper limit of CI – Lowe limit of CI)/3.92 for Thapamagar 2021
				Outcomes pre- and post-pulmonary rehabilitation:								SD1	25.2165
				Sleep efficiency (%): pre-80.6 95%CI 73.0-84.9, post- 79.5 95%CI 72.5-85.9, p=0.32. Wakefulness after sleep onset (min): pre- 51.3 95%CI 37.2-70.6, post- 56.3 95%CI 33.5-75.6, p=0.70. Number of nightly awakening events pre- 33.4 95%CI 25.3-45, post- 35.5 95%CI 22.3-46.5, p=0.77.								SD2	28.3951
				Mean change in Epworth sleepiness scale -0.3 95%CI -1.4 to 0.7, p=0.54.
	Yu 2022	Mindfulness behavioural intervention with progressive breathing training with MDT COPD management team, assessment of the cognitive ability of patients, cognitive intervention, behavioural intervention and respiratory muscle training for 12-weeks.	Sleep based on Chinese version of COPD Assessment Test scale where 0-10 was mild, 11-20 was moderate, 21-30 was severe and 31-40 was very severe.	After the 12-week intervention, the quality of life score for sleep in the study group was lower in the control group (p<0.05).	-	-
You take the results from here and put on Revman. Any results we do not pool with narratively synthesize.
Study ID	Pre-PR			Post-PR
	Mean	SD	Total	Mean	SD	Total
Benzo 2022	9.39	3.58	143	8.48	3.26	143
Jin 2021a	16.84	3.03	30	12.09	2.66	30
Jin 2021b	16.38	2.37	30	10.11	2.05	30
Lan 2014	9.41	4.33	34	7.82	3.9	34
McDonnell 2014	8.04	4.6	28	7.25	4.7	28	9
Soler 2013	6.6	3.9	46	5.5	3.6	46
Thapamagar 2021	8.1	3.4	61	7.5	3.2	61	9
			372			372
Mak 2021			pre-PR 8.04±4.6, post-PR 7.25±4.7 (n=28).
Roberts 2018
Sleep effificiency
Study ID	Mean	SD	Total	Mean	SD	Total
Cox 2019	75	9	48	77	10	48
Shah 2013	64	16	16	81	6	16
Spielmanns 2022	91.71	3.2	33	91.95	2.28	33	? Not right as post PR randomization
Thapamagar 2021	No only median and IQR

## Sheet: Sheet2
Study ID	Representativeness of cohort		Reliable selection of non-exposed cohort	Reliable ascertainment of exposure	Demonstration that outcome was not present at start of study	Comparability	Reliable assessment of outcome	Reliable assessment of follow up	Reliable adequacy of follow up	Total stars
Benzo 2022	Yes, patients with COPD who were 40 years or older with a minimum of 10 pack-years history.	1	Yes, patients were randomized to intervention or control.	Yes, patients in the intervention group received remote patient monitoring and health coaching.	Yes, patient outcome was change in sleep quality based on PSQI from baseline.	Yes, randomized controlled trial with similar baseline characteristics between treatment groups.	Yes, sleep quality was based on the PSQI.	Yes, 3 month follow up.	No, 23% withdrawal rate and <10% missing data for all outcomes. 90 out of 375 patients that were randomized were not followed up.	8
Cox 2019	Yes, patients with COPD with ≥10 pack-years history and absence of comorbidities that preclude exercise training.	1	Yes, patients were randomized to home or centre based PR.	Yes, patients received PR at home or at the centre.	Yes, patient outcomes were change in sleep variables from baseline.	No, unadjusted results and all patients received PR.	Yes, sleep quality was based on multiple sleep parameters that were prospectively assessed.	Yes, assessment after intervention.	No, 7 out of 48 did not complete PR.	6
Grosbois 1996	Yes, patients with COPD, respiratory and cardiac stability with no cardiovascular contraindications and no respiratory difficulties or no restrictions to daily activities.	1	Yes, patients in the same condition before PR.	Yes, patients received PR monitored using the Nellcor N200 pulse.	Yes, patient outcome was change in sleep quality based on Visual analogue scale from baseline.	No, unadjusted results and all patients received PR.	Yes, sleep quality was based on the Visual analogue scale.	Yes, assessment after PR.	Yes, no loss to follow up reported.	7
Jin 2021	Yes, patients aged 35 to 75 years with COPD who were able to be discharged under stable conditions, and cooperated well with this study.	1	Yes, patients were randomized not randomized to PR.	Yes, observation group A received PR 3x weekly, observation group B received PR 5x weekly.	Yes, patient outcome was change in sleep quality based on PSQI from baseline.	Yes, randomized controlled trial with similar baseline characteristics between treatment groups.	Yes, sleep quality was based on the PSQI.	Yes, 6 months follow up.	Yes, no loss to follow up reported.	9
Kittah 2015	Yes, patients with COPD referred for PR.	1	Yes, patients assessed at baseline before PR.	Yes, patients received PR.	Yes, patient outcome was change in sleep quality based on PSQI, Epworth Sleepiness Scale and actigraphy from baseline.	No, unadjusted results and all patients received PR.	Yes, sleep quality was based on the PSQI, Epworth Sleepiness Scale and actigraphy.	Yes, 9 weeks follow up.	No, 9 out of 26 did not complete PR or were excluded.	6
Lan 2014	Yes, patients with COPD based on the GOLD guidelines and had stability with no exacerbations or worsening of respiratory symptoms, no increased use of rescue medication, no unscheduled visits for at least 3 months, and the ability to mobilize independently.	1	Yes, patients assessed at baseline before PR.	Yes, patients received PR monitored by rehabilitation therapist.	Yes, patient outcome was change in sleep quality based on Chinese version of PSQI from baseline.	No, unadjusted results and all patients received PR.	Yes, sleep quality based on Chinese version of PSQI.	Yes, 12 weeks follow up.	Yes, no loss to follow up reported.	7
Mak 2022	No, patients who were veterans with COPD who completed pulmonary rehabilitation.		Yes, patients assessed at baseline before PR.	Yes, patients received PR.	Yes, patient outcome was change in sleep quality based on PSQI from baseline.	No, unadjusted results and all patients received PR.	Yes, sleep quality was based on the PSQI and actigraphy.	Yes, 12 months follow up.	No, 16 completed 12-month post-PR assessment out of 98 participants enrolled in PR.	5
McDonnell 2014	Yes, patients had a diagnosis of COPD based on spirometry.	1	Yes, patients were allocated to observation or control.	Yes, patients received PR.	Yes, patient outcome was change in sleep quality based on PSQI from baseline.	No, unadjusted results.	Yes, sleep quality was based on the PSQI.	Yes, 8 weeks follow up.	No, never started or dropped out of PR 23 out of 61. Total drop-out or excluded 33.	6
Nobeschi 2017	Yes, patients with moderate COPD who did not undergo treatment for sleep disorder and who quit smoking.	1	Yes, patients assessed at baseline before PR.	Yes, patients received PR.	Yes, patient outcome was change in sleep quality based on PSQI, Epworth Sleepiness Scale from baseline.	No, unadjusted results and all patients received PR.	Yes, sleep quality was based on the PSQI, Epworth Sleepiness Scale.	Yes, 8 weeks follow up.	Yes, no loss to follow up reported.	7
Roberts 2018	Yes, patients with COPD who completed PR.	1	Yes, patients assessed at baseline before PR.	Yes, patients received PR.	Yes, patient outcome was change in sleep quality based on PSQI, Epworth Sleepiness Scale from baseline.	No, unadjusted results and all patients received PR.	Yes, sleep quality was based on the PSQI, Epworth Sleepiness Scale.	Yes, assessment after intervention.	Yes, no loss to follow up reported.	7
Shah 2013	Yes, patients with COPD who underwent PR.	1	Yes, patients assessed at baseline before PR.	Yes, patients received PR.	Yes, patient outcomes were change in sleep variables from baseline.	No, unadjusted results and all patients received PR.	Yes, sleep quality was based on actigraphy.	Yes, assessment after intervention.	No, 2 patients were excluded because they were ill at post-PR actigraphy.	6
Silva 2018	Yes, patients had a diagnosis of COPD.	1	Yes, patients assessed at baseline before PR.	Yes, patients divided into three groups respectively received elastic band training, elastic tube training and training with conventional weight machines.	Yes, patient outcome was change in sleep quality based on based on Mini-sleep questionnaire from baseline.	No, unadjusted results and all patients received PR.	Yes, sleep quality based on Mini-sleep questionnaire.	Yes, 3 months follow up.	Yes, no loss to follow up reported.	7
Soler 2013	Yes, patients aged 18 years or older with COPD and clinically stable with no recent acute respiratory exacerbation, symptoms, and no other medical conditions that would interfere with full participation in the program.	1	Yes, patients assessed at baseline before PR.	Yes, patients received PR and psychologist led psychosocial support.	Yes, patient outcomes were change in sleep variables from baseline.	No, unadjusted results and all patients received PR.	Yes, sleep quality based on PSQI global.	Yes, 8 weeks follow up.	Yes, no loss to follow up reported.	7
Spielmanns 2022	Yes, patients had a diagnosis of COPD with GOLD stage II to IV.	1	Yes, patients were randomized to control group.	Yes, patients received PR via the Kaia COPD app.	Yes, patient outcome was change in sleep quality based on activity tracker POLAR A370 watch from baseline.	Yes, randomized controlled trial with similar baseline characteristics between treatment groups.	Yes, sleep quality based on activity tracker POLAR A370 watch.	Yes, 6 months follow up.	Yes, 5 out of 67 withdrew informed consent.	9
Thapamagar 2021	No, patients were Veterans aged 18 years or older with a diagnosis of COPD.		Yes, patients assessed at baseline before PR.	Yes, patients received PR monitored by Actiwatch 2.	Yes, patient outcomes were change in sleep variables from baseline.	No, unadjusted results and all patients received PR.	Yes, sleep quality was based on the PSQI, Epworth Sleepiness Scale.	Yes, 8 weeks follow up.	No, 15/90 patients dropped out of PR programme or did not have complete actigraphy data.	5
Yu 2022	Yes, patients with COPD with GOLD stage I to III and were in a stable condition with treatment and had the ability think and communicate.	1	Yes, patients were randomized to intervention or control.	Yes, patients received PR with MDT COPD management team.	Yes, patient outcomes were change in sleep variables from baseline.	Yes, randomized controlled trial with similar baseline characteristics between treatment groups.	Yes, sleep quality was based on Chinese version of COPD Assessment Test scale.	Yes, 12 weeks follow up.	Yes, no loss to follow up reported.	9
		14								6.9375
